# Supplementary material for: Cyclin-Dependent Kinase 6 Identified as the Target Protein in the Antitumor Activity of Tetrastigma hemsleyanum
Source: Front Oncol. 2022 Apr 11;12:865409. doi: 10.3389/fonc.2022.865409 (PMC9035993; doi:10.3389/fonc.2022.865409)
Supplement: Supplementary file 1 [file DataSheet_1.xlsx]

## Sheet: Sheet1
	Compounds	Target	Common name	Uniprot ID	Probability*
Anthraquinones	Emodin	Estrogen receptor alpha	ESR1	P03372	1
		Serine/threonine-protein kinase PIM1	PIM1	P11309	1
		Estrogen receptor beta	ESR2	Q92731	1
		Casein kinase II alpha	CSNK2A1	P68400	1
		Protein-tyrosine phosphatase 4A3	PTP4A3	O75365	1
Diphenylethene	Oxyresveratrol	Cyclooxygenase-1	PTGS1	P23219	1
Phenolic acids	1-caffeoylquinic acid	Aldose reductase	AKR1B1	P15121	0.649529
		Aldo-keto reductase family 1 member B10	AKR1B10	O60218	0.649529
	3-caffeoylquinic acid	Aldose reductase	AKR1B1	P15121	1
		Aldo-keto reductase family 1 member B10	AKR1B10	O60218	1
	3-O-caffeoylquinic acid	Aldose reductase	AKR1B1	P15121	1
		Aldo-keto reductase family 1 member B10	AKR1B10	O60218	1
	5-p-coumaroylquinic acid	Aldose reductase	AKR1B1	P15121	0.565057
		Aldo-keto reductase family 1 member B10	AKR1B10	O60218	0.565057
	5-caffeoylquinic acid	Aldose reductase	AKR1B1	P15121	0.872152
		Aldo-keto reductase family 1 member B10	AKR1B10	O60218	0.73313
	caffeic acid	Carbonic anhydrase II	CA2	P00918	1
		Arachidonate 5-lipoxygenase	ALOX5	P09917	1
		Carbonic anhydrase VII	CA7	P43166	1
		Carbonic anhydrase I	CA1	P00915	1
		Carbonic anhydrase VI	CA6	P23280	1
		Matrix metalloproteinase 9	MMP9	P14780	1
		Carbonic anhydrase XII	CA12	O43570	1
		Matrix metalloproteinase 1	MMP1	P03956	1
		Matrix metalloproteinase 2	MMP2	P08253	1
		Protein-tyrosine phosphatase 1B	PTPN1	P18031	1
		Carbonic anhydrase XIV	CA14	Q9ULX7	1
		Carbonic anhydrase IX	CA9	Q16790	1
		Carbonic anhydrase VB	CA5B	Q9Y2D0	1
		Carbonic anhydrase VA	CA5A	P35218	1
		Aldose reductase	AKR1B1	P15121	0.71657
		Squalene monooxygenase (by homology)	SQLE	Q14534	1
		Carbonic anhydrase II	CA2	P00918	1
		Carbonic anhydrase VII	CA7	P43166	1
		Carbonic anhydrase I	CA1	P00915	1
		Carbonic anhydrase III	CA3	P07451	1
		Carbonic anhydrase VI	CA6	P23280	1
		Carbonic anhydrase XII	CA12	O43570	1
		Carbonic anhydrase XIV	CA14	Q9ULX7	1
		Carbonic anhydrase IX	CA9	Q16790	1
		Alpha-(1,3)-fucosyltransferase 7	FUT7	Q11130	1
		Carbonic anhydrase IV	CA4	P22748	1
		Carbonic anhydrase VB	CA5B	Q9Y2D0	1
		Carbonic anhydrase VA	CA5A	P35218	1
		Carbonic anhydrase XIII (by homology)	CA13	Q8N1Q1	1
		Aldose reductase	AKR1B1	P15121	0.872152
		Aldo-keto reductase family 1 member B10	AKR1B10	O60218	0.73313
		Aldose reductase	AKR1B1	P15121	0.565057
		Aldo-keto reductase family 1 member B10	AKR1B10	O60218	0.565057
		Carbonic anhydrase II	CA2	P00918	1
		Carbonic anhydrase VII	CA7	P43166	1
		Carbonic anhydrase I	CA1	P00915	1
		Carbonic anhydrase III	CA3	P07451	1
		Carbonic anhydrase VI	CA6	P23280	1
		Carbonic anhydrase XII	CA12	O43570	1
		Carbonic anhydrase XIV	CA14	Q9ULX7	1
		Carbonic anhydrase IX	CA9	Q16790	1
		Carbonic anhydrase IV	CA4	P22748	1
		Carbonic anhydrase VB	CA5B	Q9Y2D0	1
		Carbonic anhydrase VA	CA5A	P35218	1
		Carbonic anhydrase XIII (by homology)	CA13	Q8N1Q1	1
	p-hydroxy-cinnamic acid	Aldose reductase	AKR1B1	P15121	1
		Carbonic anhydrase II	CA2	P00918	1
		Carbonic anhydrase VII	CA7	P43166	1
		Estrogen receptor beta	ESR2	Q92731	1
		Carbonic anhydrase I	CA1	P00915	1
		Carbonic anhydrase III	CA3	P07451	1
		Carbonic anhydrase VI	CA6	P23280	1
		Carbonic anhydrase XII	CA12	O43570	1
		Carbonic anhydrase XIV	CA14	Q9ULX7	1
		Carbonic anhydrase IX	CA9	Q16790	1
		Carbonic anhydrase IV	CA4	P22748	1
		Carbonic anhydrase VB	CA5B	Q9Y2D0	1
		Carbonic anhydrase VA	CA5A	P35218	1
	protocatechuic acid	Carbonic anhydrase II	CA2	P00918	1
		Carbonic anhydrase VII	CA7	P43166	1
		Carbonic anhydrase I	CA1	P00915	1
		Carbonic anhydrase VI	CA6	P23280	1
		Carbonic anhydrase XII	CA12	O43570	1
		Carbonic anhydrase XIV	CA14	Q9ULX7	1
		Carbonic anhydrase IX	CA9	Q16790	1
		Carbonic anhydrase IV	CA4	P22748	1
	p-hydroxybenzoic acid	Carbonic anhydrase II	CA2	P00918	1
		Carbonic anhydrase VII	CA7	P43166	1
		Carbonic anhydrase I	CA1	P00915	1
		Carbonic anhydrase III	CA3	P07451	1
		Carbonic anhydrase VI	CA6	P23280	1
		Carbonic anhydrase XII	CA12	O43570	1
		Carbonic anhydrase XIV	CA14	Q9ULX7	1
		Carbonic anhydrase IX	CA9	Q16790	1
		Carbonic anhydrase IV	CA4	P22748	1
		Carbonic anhydrase VB	CA5B	Q9Y2D0	1
		Carbonic anhydrase VA	CA5A	P35218	1
		Carbonic anhydrase XIII (by homology)	CA13	Q8N1Q1	1
flavonoids	apigenin-6-glucoside	Aldose reductase	AKR1B1	P15121	0.746316
	apigenin-8-glucoside	Aldose reductase (by homology)	AKR1B1	P15121	1
	apigenin	NADPH oxidase 4	NOX4	Q9NPH5	1
		Aldose reductase (by homology)	AKR1B1	P15121	1
		Cyclin-dependent kinase 5/CDK5 activator 1	CDK5R1 CDK5	Q15078 Q00535	1
		Xanthine dehydrogenase	XDH	P47989	1
		Monoamine oxidase A	MAOA	P21397	1
		Tyrosine-protein kinase receptor FLT3	FLT3	P36888	1
		Cytochrome P450 19A1	CYP19A1	P11511	1
		Estrogen receptor alpha	ESR1	P03372	1
		Cyclin-dependent kinase 1/cyclin B	CCNB3 CDK1 CCNB1 CCNB2	Q8WWL7 P06493 P14635 O95067	1
		Acetylcholinesterase	ACHE	P22303	1
		Adenosine A1 receptor (by homology)	ADORA1	P30542	1
		Cyclooxygenase-2	PTGS2	P35354	1
		Estrogen receptor beta	ESR2	Q92731	1
		Cyclin-dependent kinase 6	CDK6	Q00534	1
		Adenosine A2a receptor (by homology)	ADORA2A	P29274	1
		Tyrosine-protein kinase SYK	SYK	P43405	1
		Glycogen synthase kinase-3 beta	GSK3B	P49841	1
		Multidrug resistance-associated protein 1	ABCC1	P33527	1
		Estradiol 17-beta-dehydrogenase 1	HSD17B1	P14061	1
		Transthyretin	TTR	P02766	1
		Casein kinase II alpha	CSNK2A1	P68400	1
		Cystic fibrosis transmembrane conductance regulator	CFTR	P13569	1
		Cytochrome P450 1B1	CYP1B1	Q16678	1
		ATP-binding cassette sub-family G member 2	ABCG2	Q9UNQ0	1
		Aldo-keto reductase family 1 member B10	AKR1B10	O60218	1
		Tankyrase-2	TNKS2	Q9H2K2	1
		Tankyrase-1	TNKS	O95271	1
		Arachidonate 5-lipoxygenase	ALOX5	P09917	0.608509
		Poly [ADP-ribose] polymerase-1	PARP1	P09874	0.608509
		Carbonic anhydrase II	CA2	P00918	0.5429
		Carbonic anhydrase VII	CA7	P43166	0.5429
		Carbonic anhydrase XII	CA12	O43570	0.5429
		P-glycoprotein 1	ABCB1	P08183	0.5429
	Daidzin	Aldehyde dehydrogenase	ALDH2	P05091	1
		Interleukin-2	IL2	P60568	1
	isoorientin	Aldose reductase	AKR1B1	P15121	1
	Isoquercitrin	Aldose reductase	AKR1B1	P15121	0.928565
		NADPH oxidase 4	NOX4	Q9NPH5	0.89538
		Adrenergic receptor alpha-2	ADRA2C	P18825	0.89538
		Carbonic anhydrase II	CA2	P00918	0.887071
		Carbonic anhydrase VII	CA7	P43166	0.887071
		Carbonic anhydrase XII	CA12	O43570	0.887071
		Carbonic anhydrase IV	CA4	P22748	0.887071
		Acetylcholinesterase	ACHE	P22303	0.664276
	Isorhamnetin	Xanthine dehydrogenase	XDH	P47989	1
		Carbonic anhydrase II	CA2	P00918	1
		Carbonic anhydrase VII	CA7	P43166	1
		Carbonic anhydrase XII	CA12	O43570	1
		Carbonic anhydrase IV	CA4	P22748	1
		Cytochrome P450 1B1	CYP1B1	Q16678	1
	Isovitexin	Aldose reductase	AKR1B1	P15121	0.746316
	kaempferol 3-O- neohesperidine	Neuromedin-U receptor 2	NMUR2	Q9GZQ4	0.968946
		Alpha-2a adrenergic receptor	ADRA2A	P08913	0.968946
		Adrenergic receptor alpha-2	ADRA2C	P18825	0.968946
		Acetylcholinesterase	ACHE	P22303	0.968946
		Aldose reductase (by homology)	AKR1B1	P15121	0.586196
	kaempferol 3-O-glucose (1 to 2)-arabia sugar-	Neuromedin-U receptor 2	NMUR2	Q9GZQ4	0.644996
		Alpha-2a adrenergic receptor	ADRA2A	P08913	0.644996
		Adrenergic receptor alpha-2	ADRA2C	P18825	0.644996
		Acetylcholinesterase	ACHE	P22303	0.644996
	Kaempferol-3-o- rhamnose	Quinone reductase 2	NQO2	P16083	1
		Aldose reductase (by homology)	AKR1B1	P15121	0.922888
		Carbonic anhydrase II	CA2	P00918	0.922888
		Carbonic anhydrase VII	CA7	P43166	0.922888
		Carbonic anhydrase XII	CA12	O43570	0.922888
		Carbonic anhydrase IV	CA4	P22748	0.922888
		Ribosomal protein S6 kinase alpha 3	RPS6KA3	P51812	0.812641
		Acetylcholinesterase	ACHE	P22303	0.794629
		NADPH oxidase 4	NOX4	Q9NPH5	0.617659
		Adrenergic receptor alpha-2	ADRA2C	P18825	0.617659
	Kaempferol-3-o-rutin	Neuromedin-U receptor 2	NMUR2	Q9GZQ4	0.968946
		Alpha-2a adrenergic receptor	ADRA2A	P08913	0.968946
		Adrenergic receptor alpha-2	ADRA2C	P18825	0.968946
		Acetylcholinesterase	ACHE	P22303	0.968946
		Aldose reductase (by homology)	AKR1B1	P15121	0.586196
	kaempferol	NADPH oxidase 4	NOX4	Q9NPH5	1
		Aldose reductase (by homology)	AKR1B1	P15121	1
		Xanthine dehydrogenase	XDH	P47989	1
		Tyrosinase	TYR	P14679	1
		Tyrosine-protein kinase receptor FLT3	FLT3	P36888	1
		Carbonic anhydrase II	CA2	P00918	1
		Arachidonate 5-lipoxygenase	ALOX5	P09917	1
		Carbonic anhydrase VII	CA7	P43166	1
		Estradiol 17-beta-dehydrogenase 2	HSD17B2	P37059	1
		Multidrug resistance-associated protein 1	ABCC1	P33527	1
		Estradiol 17-beta-dehydrogenase 1	HSD17B1	P14061	1
		Aryl hydrocarbon receptor	AHR	P35869	1
		Carbonic anhydrase XII	CA12	O43570	1
		Estrogen-related receptor alpha	ESRRA	P11474	1
		P-glycoprotein 1	ABCB1	P08183	1
		Cytochrome P450 1B1	CYP1B1	Q16678	1
		ATP-binding cassette sub-family G member 2	ABCG2	Q9UNQ0	1
		Adenosine A1 receptor (by homology)	ADORA1	P30542	0.795047
		Carbonic anhydrase IV	CA4	P22748	0.795047
		Acetylcholinesterase	ACHE	P22303	0.768469
		Monoamine oxidase A	MAOA	P21397	0.65802
		Glyoxalase I	GLO1	Q04760	0.65802
		Tyrosine-protein kinase SYK	SYK	P43405	0.65802
		Glycogen synthase kinase-3 beta	GSK3B	P49841	0.65802
		Matrix metalloproteinase 9	MMP9	P14780	0.65802
		Matrix metalloproteinase 2	MMP2	P08253	0.65802
		Arachidonate 15-lipoxygenase	ALOX15	P16050	0.649781
		Arachidonate 12-lipoxygenase	ALOX12	P18054	0.633326
		Receptor-type tyrosine-protein phosphatase S	PTPRS	Q13332	0.608446
		Adenosine A2a receptor (by homology)	ADORA2A	P29274	0.567302
	orientin	Aldose reductase (by homology)	AKR1B1	P15121	0.878795
	procyanidin B1	Placenta growth factor	PGF	P49763	0.568635
		Vascular endothelial growth factor A	VEGFA	P15692	0.568635
		Matrix metalloproteinase 2	MMP2	P08253	0.55072
	quercetin-3-O-xylosylglucoside-	Neuromedin-U receptor 2	NMUR2	Q9GZQ4	0.997091
		Alpha-2a adrenergic receptor	ADRA2A	P08913	0.997091
		Adrenergic receptor alpha-2	ADRA2C	P18825	0.997091
		Acetylcholinesterase	ACHE	P22303	0.997091
	quercetin	NADPH oxidase 4	NOX4	Q9NPH5	1
		Vasopressin V2 receptor	AVPR2	P30518	1
		Aldose reductase	AKR1B1	P15121	1
		Xanthine dehydrogenase	XDH	P47989	1
		Monoamine oxidase A	MAOA	P21397	1
		Insulin-like growth factor I receptor	IGF1R	P08069	1
		Tyrosine-protein kinase receptor FLT3	FLT3	P36888	1
		Cytochrome P450 19A1	CYP19A1	P11511	1
		Epidermal growth factor receptor erbB1	EGFR	P00533	1
		Thrombin	F2	P00734	1
		Carbonic anhydrase II	CA2	P00918	1
		Serine/threonine-protein kinase PIM1	PIM1	P11309	1
		Arachidonate 5-lipoxygenase	ALOX5	P09917	1
		Serine/threonine-protein kinase Aurora-B	AURKB	Q96GD4	1
		Dopamine D4 receptor	DRD4	P21917	1
		Adenosine A1 receptor (by homology)	ADORA1	P30542	1
		Carbonic anhydrase VII	CA7	P43166	1
		Glyoxalase I	GLO1	Q04760	1
		Myeloperoxidase	MPO	P05164	1
		PI3-kinase p85-alpha subunit	PIK3R1	P27986	1
		Adenosine A2a receptor (by homology)	ADORA2A	P29274	1
		Death-associated protein kinase 1	DAPK1	P53355	1
		Liver glycogen phosphorylase	PYGL	P06737	1
		Carbonic anhydrase I	CA1	P00915	1
		Glycogen synthase kinase-3 beta	GSK3B	P49841	1
		Tyrosine-protein kinase SRC	SRC	P12931	1
		Focal adhesion kinase 1	PTK2	Q05397	1
		Estradiol 17-beta-dehydrogenase 2	HSD17B2	P37059	1
		Vascular endothelial growth factor receptor 2	KDR	P35968	1
		Matrix metalloproteinase 13	MMP13	P45452	1
		Matrix metalloproteinase 3	MMP3	P08254	1
		Carbonic anhydrase III	CA3	P07451	1
		Arachidonate 15-lipoxygenase	ALOX15	P16050	1
		Multidrug resistance-associated protein 1	ABCC1	P33527	1
		Serine/threonine-protein kinase PLK1	PLK1	P53350	1
		Carbonic anhydrase VI	CA6	P23280	1
		Cyclin-dependent kinase 1	CDK1	P06493	1
		Matrix metalloproteinase 9	MMP9	P14780	1
		Carbonic anhydrase XII	CA12	O43570	1
		Matrix metalloproteinase 2	MMP2	P08253	1
		Protein kinase N1	PKN1	Q16512	1
		Carbonic anhydrase XIV	CA14	Q9ULX7	1
		Carbonic anhydrase IX	CA9	Q16790	1
		Casein kinase II alpha	CSNK2A1	P68400	1
		Arachidonate 12-lipoxygenase	ALOX12	P18054	1
		Hepatocyte growth factor receptor	MET	P08581	1
		Carbonic anhydrase IV	CA4	P22748	1
		Serine/threonine-protein kinase NEK2	NEK2	P51955	1
		Interleukin-8 receptor A	CXCR1	P25024	1
		CaM kinase II beta	CAMK2B	Q13554	1
		ALK tyrosine kinase receptor	ALK	Q9UM73	1
		Serine/threonine-protein kinase AKT	AKT1	P31749	1
		P-glycoprotein 1	ABCB1	P08183	1
		Serine/threonine-protein kinase NEK6	NEK6	Q9HC98	1
		Phospholipase A2 group 1B	PLA2G1B	P04054	1
		Carbonic anhydrase VA	CA5A	P35218	1
		Beta-secretase 1	BACE1	P56817	1
		Cytochrome P450 1B1	CYP1B1	Q16678	1
		Tyrosine-protein kinase receptor UFO	AXL	P30530	1
		ATP-binding cassette sub-family G member 2	ABCG2	Q9UNQ0	1
		NUAK family SNF1-like kinase 1	NUAK1	O60285	1
		Aldo-keto reductase family 1 member C2 (by homology)	AKR1C2	P52895	1
		Aldo-keto reductase family 1 member C1 (by homology)	AKR1C1	Q04828	1
		Aldo-keto-reductase family 1 member C3 (by homology)	AKR1C3	P42330	1
		Aldo-keto reductase family 1 member C4 (by homology)	AKR1C4	P17516	1
		Carbonic anhydrase XIII (by homology)	CA13	Q8N1Q1	1
		Aldehyde reductase (by homology)	AKR1A1	P14550	1
		G-protein coupled receptor 35	GPR35	Q9HC97	0.995504
		Tyrosine-protein kinase SYK	SYK	P43405	0.703912
		Microtubule-associated protein tau	MAPT	P10636	0.680284
		Lysine-specific demethylase 4D-like	KDM4E	B2RXH2	0.680284
		DNA topoisomerase II alpha	TOP2A	P11388	0.680284
		Insulin receptor	INSR	P06213	0.680284
		Acetylcholinesterase	ACHE	P22303	0.680284
		Myosin light chain kinase, smooth muscle	MYLK	Q15746	0.680284
		PI3-kinase p110-gamma subunit	PIK3CG	P48736	0.680284
		DNA-(apurinic or apyrimidinic site) lyase	APEX1	P27695	0.680284
	quercitrin	Aldose reductase	AKR1B1	P15121	0.999915
		Carbonic anhydrase II	CA2	P00918	0.999915
		Carbonic anhydrase VII	CA7	P43166	0.999915
		Carbonic anhydrase XII	CA12	O43570	0.999915
		Carbonic anhydrase IV	CA4	P22748	0.999915
		Quinone reductase 2	NQO2	P16083	0.920284
		Acetylcholinesterase	ACHE	P22303	0.920284
		NADPH oxidase 4	NOX4	Q9NPH5	0.920284
		Adrenergic receptor alpha-2	ADRA2C	P18825	0.920284
		Ribosomal protein S6 kinase alpha 3	RPS6KA3	P51812	0.812372
	rutin	Neuromedin-U receptor 2	NMUR2	Q9GZQ4	1
		Alpha-2a adrenergic receptor	ADRA2A	P08913	1
		Adrenergic receptor alpha-2	ADRA2C	P18825	1
		Acetylcholinesterase	ACHE	P22303	1
		Aldose reductase	AKR1B1	P15121	0.612554
	vitexin-arabinofuranoside	Aldose reductase (by homology)	AKR1B1	P15121	0.823862
	vitexin	Aldose reductase (by homology)	AKR1B1	P15121	1
Terpenes and steroids	beta-Sitosterol	Niemann-Pick C1-like protein 1	NPC1L1	Q9UHC9	0.894286
		LXR-alpha	NR1H3	Q13133	0.70599
		Nuclear receptor ROR-gamma	RORC	P51449	0.564357
	Oleanolic acid	DNA polymerase beta	POLB	P06746	1
		Protein-tyrosine phosphatase 1B	PTPN1	P18031	1
		T-cell protein-tyrosine phosphatase	PTPN2	P17706	1
		Phospholipase A2 group 1B	PLA2G1B	P04054	1
		Dual specificity phosphatase Cdc25B	CDC25B	P30305	1
		Aldo-keto reductase family 1 member B10	AKR1B10	O60218	1
		Nuclear receptor ROR-gamma	RORC	P51449	1
		Receptor-type tyrosine-protein phosphatase F (LAR)	PTPRF	P10586	1
		11-beta-hydroxysteroid dehydrogenase 1	HSD11B1	P28845	1
		Low molecular weight phosphotyrosine protein phosphatase	ACP1	P24666	1
		Phosphodiesterase 4D	PDE4D	Q08499	0.989974
	Alpha-Amyrin	Androgen Receptor	AR	P10275	0.504976

## Sheet: Sheet11
B2RXH2	1
O43570	13
O60218	10
O60285	1
O75365	1
O95271	1
P00533	1
P00734	1
P00915	7
P00918	13
P02766	1
P03372	2
P03956	1
P04054	2
P05091	1
P05164	1
P06213	1
P06493	1
P06737	1
P06746	1
P07451	5
P08069	1
P08183	3
P08253	4
P08254	1
P08581	1
P08913	5
P09874	1
P09917	4
P10275	1
P10586	1
P10636	1
P11309	2
P11388	1
P11474	1
P11511	2
P12931	1
P13569	1
P14061	2
P14550	1
P14679	1
P14780	3
P15121	26
P15692	1
P16050	2
P16083	2
P17516	1
P17706	1
P18031	2
P18054	2
P18825	8
P21397	3
P21917	1
P22303	11
P22748	11
P23219	1
P23280	7
P24666	1
P25024	1
P27695	1
P27986	1
P28845	1
P29274	3
P30305	1
P30518	1
P30530	1
P30542	3
P31749	1
P33527	3
P35218	6
P35354	1
P35869	1
P35968	1
P36888	3
P37059	2
P42330	1
P43166	13
P43405	3
P45452	1
P47989	4
P48736	1
P49763	1
P49841	3
P51449	2
P51812	2
P51955	1
P52895	1
P53350	1
P53355	1
P56817	1
P60568	1
P68400	3
Q00534	1
Q04760	2
Q04828	1
Q05397	1
Q08499	1
Q11130	1
Q13133	1
Q13332	1
Q13554	1
Q14534	1
Q15078 Q00535	1
Q15746	1
Q16512	1
Q16678	4
Q16790	7
Q8N1Q1	4
Q8WWL7 P06493 P14635 O95067	1
Q92731	3
Q96GD4	1
Q9GZQ4	5
Q9H2K2	1
Q9HC97	1
Q9HC98	1
Q9NPH5	6
Q9UHC9	1
Q9ULX7	7
Q9UM73	1
Q9UNQ0	3
Q9Y2D0	5
