# Supplementary material for: Cyclin-Dependent Kinase 6 Identified as the Target Protein in the Antitumor Activity of Tetrastigma hemsleyanum
Source: Front Oncol. 2022 Apr 11;12:865409. doi: 10.3389/fonc.2022.865409 (PMC9035993; doi:10.3389/fonc.2022.865409)
Supplement: Supplementary file 2 [file DataSheet_2.xlsx]

## Sheet: Sheet1
Cluster	Score	Type	Gene	Symbol
4	3.25	Clustered	1109	AKR1C4
4	3.25	Clustered	1646	AKR1C2
4	3.25	Clustered	57016	AKR1B10
4	3.25	Seed	1645	AKR1C1
4	3.25	Clustered	10327	AKR1A1
4	3.25	Clustered	231	AKR1B1
4	3.25	Clustered	5836	PYGL
4	3.25	Clustered	8644	AKR1C3
3	2.22222	Clustered	2100	ESR2
3	2.22222	Seed	4233	MET
3	2.22222	Clustered	3791	KDR
3	2.22222	Clustered	3480	IGF1R
3	2.22222	Clustered	6850	SYK
3	2.22222	Clustered	207	AKT1
3	2.22222	Clustered	7422	VEGFA
3	2.22222	Clustered	5228	PGF
3	2.22222	Clustered	6714	SRC
1	2.20833	Clustered	5319	PLA2G1B
1	2.20833	Clustered	5742	PTGS1
1	2.20833	Clustered	5347	PLK1
1	2.20833	Clustered	238	ALK
1	2.20833	Clustered	85417	CCNB3
1	2.20833	Seed	5747	PTK2
1	2.20833	Clustered	558	AXL
1	2.20833	Clustered	150	ADRA2A
1	2.20833	Clustered	5743	PTGS2
1	2.20833	Clustered	1815	DRD4
1	2.20833	Clustered	9133	CCNB2
1	2.20833	Clustered	5770	PTPN1
1	2.20833	Clustered	1956	EGFR
1	2.20833	Clustered	134	ADORA1
1	2.20833	Clustered	891	CCNB1
1	2.20833	Clustered	56923	NMUR2
1	2.20833	Clustered	3643	INSR
1	2.20833	Clustered	152	ADRA2C
1	2.20833	Clustered	240	ALOX5
1	2.20833	Clustered	239	ALOX12
1	2.20833	Clustered	3577	CXCR1
1	2.20833	Clustered	246	ALOX15
1	2.20833	Clustered	2099	ESR1
1	2.20833	Clustered	1457	CSNK2A1
2	1.7619	Clustered	1588	CYP19A1
2	1.7619	Clustered	3294	HSD17B2
2	1.7619	Clustered	983	CDK1
2	1.7619	Clustered	4312	MMP1
2	1.7619	Clustered	2147	F2
2	1.7619	Clustered	4314	MMP3
2	1.7619	Clustered	4318	MMP9
2	1.7619	Clustered	4313	MMP2
2	1.7619	Clustered	142	PARP1
2	1.7619	Clustered	4322	MMP13
2	1.7619	Seed	5295	PIK3R1
2	1.7619	Clustered	1545	CYP1B1
2	1.7619	Clustered	5585	PKN1
2	1.7619	Clustered	3558	IL2
2	1.7619	Clustered	4137	MAPT
2	1.7619	Clustered	994	CDC25B
2	1.7619	Clustered	196	AHR
2	1.7619	Clustered	9212	AURKB
2	1.7619	Clustered	3292	HSD17B1
2	1.7619	Clustered	8851	CDK5R1
2	1.7619	Clustered	367	AR
5	1.25	Seed	1021	CDK6
5	1.25	Clustered	2932	GSK3B
5	1.25	Clustered	328	APEX1
5	1.25	Clustered	1020	CDK5
